# Supplementary material for: Decorating sdAbs with Chelators: Effect of Conjugation on Biodistribution and Functionality
Source: Pharmaceuticals (Basel). 2021 Apr 25;14(5):407. doi: 10.3390/ph14050407 (PMC8146233; doi:10.3390/ph14050407)
Supplement: Supplementary file 1 [file pharmaceuticals-14-00407-s001.zip]

Archive with 1 entries (1 files):
- pharmaceuticals-1202185-supplementary.pdf
